# Supplementary material for: Experimental Study on Durability and Bond Properties of GFRP Resin Bolts
Source: Materials (Basel). 2024 Jun 9;17(12):2814. doi: 10.3390/ma17122814 (PMC11204529; doi:10.3390/ma17122814)
Supplement: Supplementary file 1 [file materials-17-02814-s001.zip]

Archive with 1 entries (1 files):
- materials-3001861-supplementary.pdf
